# Supplementary material for: Gap-free genome assembly and CYP450 gene family analysis reveal the biosynthesis of anthocyanins in Scutellaria baicalensis
Source: Hortic Res. 2023 Nov 17;10(12):uhad235. doi: 10.1093/hr/uhad235 (PMC10753160; doi:10.1093/hr/uhad235)
Supplement: Web_Material_uhad235 [file web_material_uhad235.zip › Supplementary Tables.xlsx]

## Sheet: Table S1
Table S1: Gap-free genome sequencing data and sequencing coverage of S. baicalensis
	Total data (Gb)	Sequencing coverage (×)
Illumina DNA sequencing	23.81	66.83
Pacbio HiFi	37.04	103.96
ONT ultra-long	23.51	65.99
Hi-C	35.17	98.71
Nanopore RNA sequencing	11.74	32.95

## Sheet: Table S2
Table S2: Summary of genome assembly using different strategies
	HiFi	ONT	HiFi+ONT
Genome size (bp)	397362776	401729579	404270076
Contig N50 (bp)	45998162	8531927	10556920
Contig numbers	28	115	56
QV	40.7068	20.7328	43.5518
BUSCO (%)	98.4	94.8	91.1

## Sheet: Table S3
Table S3: Summary of telomeres on the chromosomes
Chr ID	Upstream	Position	Downstream	Position
Chr1	2246	1-19623	1947	66720071-66733762
Chr2	2332	1-19759	1709	50314974-50334486
Chr3	1344	7-11856	2507	37727228-37744907
Chr4	1677	5-11933	2673	38279957-38299950
Chr5	2	/	2349	42422163-42440469
Chr6	1314	3-9261	2567	34494576-34514568
Chr7	111	4244-18970	2585	33339252-33359228
Chr8	2463	5-19999	2478	35138987-35158979
Chr9	1773	3-15893	2180	45982050-46001643
Upstream, motif repeat numbers on the upstream of corresponding chromosome;Downstream, motif repeat numbers on the downstream of corresponding chromosome

## Sheet: Table S4
Table S4: Summary of centromeres on the chromosomes
Chr ID	Start	End	Length (bp)
Chr1	1500001	2310000	810000
Chr2	6004292	9195506	3191215
Chr3	6725405	11310000	4584596
Chr4	22140811	23310000	1169190
Chr5	30189434	34810000	4620567
Chr6	21900388	25526407	3626020
Chr7	/	/	/
Chr8	5461047	10410000	4948954
Chr9	7744347	10559400	2815054

## Sheet: Table S5
Table S5: The contig number and length amounted on pseudochromosomes
Chromosome	Length (bp)	Contig number
Chr1	66733762	1
Chr2	50334493	1
Chr3	37744911	1
Chr4	38299954	1
Chr5	42440469	1
Chr6	34514572	1
Chr7	33359246	1
Chr8	35158981	1
Chr9	46001649	1
ChrUnn	0	0
ChrUnn, unknown chromosome

## Sheet: Table S6
Table S6: Completeness assessment of S. baicalensis T2T assembly using different data
	Illumina	ONT	HiFi
Mapping rate (%)	99.7	99.11	99.98
Coverage (%)	99.59	99.85	99.77
Coverage at least 4× (%)	97.85	99.8	99.66
Coverage at least 10× (%)	94.01	99.7	99.44
Coverage at least 20× (%)	89.45	99.35	99.03

## Sheet: Table S7
Table S7: Integrity assessment of S. baicalensis T2T assembly
	Assembly
Item	Number	Percent (%)
Complete BUSCOs	1589	98.4
Complete and single-copy BUSCOs	1550	96
Complete and duplicated BUSCOs	39	2.4
Fragmented BUSCOs	7	0.4
Missing BUSCOs	18	1.2
Total BUSCO groups searched	1614	100

## Sheet: Table S8
Table S8: QV value of S. baicalensis T2T assembly
QV	Length (bp)	N50	Reads Number
43.5977	384588037	42440469	9

## Sheet: Table S9
Table S9: QV value of each chromosome
ID	QV
Chr1	46.891
Chr2	47.2105
Chr3	38.5915
Chr4	47.3497
Chr5	47.5549
Chr6	47.7191
Chr7	43.8952
Chr8	38.446
Chr9	47.3908

## Sheet: Table S10
Table S10: Summary of gene structure annotation
Method	Software	Species	Gene number	Average gene length (bp)	Average CDS length (bp)	Average exon per gene	Average exon length (bp)	Average intron length (bp)
De novo	GlimmmerHMM		57428	5985	878	3.98	220	1713
De novo	AUGUSTUS		39688	2757	1113	5.3	210	382
Homology-based	Exonerate	Smil	38007	8426	826	3.6	229	2919
Homology-based	Exonerate	Sbai	55749	14063	771	3.23	239	5967
Homology-based	Exonerate	Sspl	38006	10416	1011	4.01	252	3124
Homology-based	Exonerate	Sbar	39712	7562	842	3.6	234	2590
Homology-based	Exonerate	Atha	31669	7771	868	3.99	218	2312
RNA-seq	TransDecoder		22750	4434	1054	5.43	408	500
Integration	Maker		28016	4431	1162	5.51	283	637
Final set	Anno-self		28097	4004	1161	5.35	327	514
Smil, Salvia miltiorrhiza; Sbai, Scutellaria baicalensis genome of 2019 version; Sspl, Salvia splendens; Sbar, Scutellaria barbata; Atha, Arabidopsis thaliana

[truncated: 12 more sheets: Table S11, Table S12, Table S13, Table S14, Table S15, Table S16, Table S17, Table S18, Table S19, Table S20, Table S21, Table S22]
